# Supplementary material for: TRPV4 Regulates Breast Cancer Cell Extravasation, Stiffness and Actin Cortex
Source: Sci Rep. 2016 Jun 13;6:27903. doi: 10.1038/srep27903 (PMC4904279; doi:10.1038/srep27903)
Supplement: Supplementary Table S1 [file srep27903-s2.xls]

## Sheet: Title Page
TRPV4 Regulates Breast Cancer Cell Extravasation, Stiffness and Actin Cortex
Wen Hsin Lee1†, Lee Yee Choong1†, Naing Naing Mon1, SsuYi Lu1, Qingsong Lin2, Brendan Pang3, Benedict Yan4, Vedula Sri Ram Krishna5, Himanshu Singh6, Tuan Zea Tan 3, Jean Paul Thiery1,3, Chwee Teck Lim5,6, Patrick Boon Ooi Tan7, Martin Johansson8, Christian Harteneck9 and Yoon Pin Lim1,10,11*
1Department of Biochemistry, Yong Loo Lin School of Medicine, National University of Singapore; 2Department of Biological Sciences, Faculty of Science, National University of Singapore, 3Cancer Science Institute of Singapore, 4National University Hospital, Department of Laboratory Medicine; 5Mechanobiology Institute, National University of Singapore; 6Department of Biomedical Engineering, Nationa…

## Sheet: raw data
Rank	Protein Name	Accession Number	Protein MW	Protein PI	Peptide Count	Total Ion Score	Total Ion Score C.I. %	Best Ion Score	Best Ion Score C.I. %	Avg iTRAQ ratio (115/114)	Avg iTRAQ ratio (116/114)	Avg iTRAQ ratio (117/114)	iTRAQ Standard Deviation (115/114)	iTRAQ Standard Deviation (116/114)	iTRAQ Standard Deviation (117/114)	iTRAQ Peptides (115/114)	iTRAQ Peptides (116/114)	iTRAQ Peptides (117/114)
1	LOC675857 similar to valosin isoform 1	IPI00676914	96214.1	5.14	24	1934.75	100	157.25	100	0.756259	1.03982	0.951507	0.173479	0.280621	0.270522	77	77	77
2	Ctnnd1 99 kDa protein	IPI00663949	106860	6.91	14	881.79	100	109	100	0.918704	1.42034	2.37841	0.249174	0.385098	0.567782	30	30	30
3	Mllt4 Isoform 1 of Afadin	IPI00853902	221769	5.89	8	657.726	100	115.33	100	0.945846	0.942555	1.33536	0.159207	0.298632	0.171691	9	9	9
4	Eps8 Lung RCB-0558 LLC cDNA, RIKEN full-length enriched library, clone:G73	IPI00762437	99876.9	7.32	10	638.13	100	80.29	99.9999	1.80953	2.17454	1.2261	0.386042	0.7808	0.292673	10	10	10
5	Hspa5 78 kDa glucose-regulated protein precursor	IPI00319992	81398.3	5.07	7	609.171	100	139.31	100	1.09507	1.99032	1.04078	0.19225	0.430498	0.188127	13	13	13
6	Cttn 12 days embryo eyeball cDNA, RIKEN full-length enriched library, clon	IPI00121977	63958.1	5.18	8	559.85	100	116.83	100	0.86126	1.12403	1.0234	0.203682	0.174876	0.209428	16	16	16
7	Dbnl Isoform 1 of Drebrin-like protein	IPI00378015	51779.9	4.9	7	543.27	100	99.21	100	1.13994	1.25985	1.34149	0.232355	0.142353	0.234546	8	8	8
8	Cyfip1 Isoform 2 of Cytoplasmic FMR1-interacting protein 1	IPI00831544	156298	6.5	12	538.524	100	68.62	99.9981	1.03297	1.21786	1.022	0.214762	0.244379	0.237206	14	14	14
9	Ctnnb1 Adult male pituitary gland cDNA, RIKEN full-length enriched library	IPI00753025	89836.5	5.53	6	491.99	100	134.53	100	0.505523	0.568661	2.15723	0.113289	0.136909	0.550605	6	6	6
10	Ezr;LOC100044177 Ezrin	IPI00330862	77520.4	5.83	8	465.234	100	95.93	100	2.13083	2.42984	3.04645	0.622572	0.695084	1.83717	11	11	11
11	Plcg2 13 days embryo heart cDNA, RIKEN full-length enriched library, clone	IPI00229848	161785	6.4	7	461.731	100	119.76	100	2.16187	1.77214	2.64564	1.35221	0.895065	2.11249	7	7	7
12	Tjp2 Tight junction protein ZO-2	IPI00323349	140601	6.35	6	436.257	100	99.28	100	0.994929	1.21453	5.07324	0.168836	0.299978	3.86049	8	8	8
13	- 71 kDa protein	IPI00457741	78707.7	5.18	7	420.09	100	103.81	100	1.25145	1.78287	1.37568	0.187045	0.900063	0.454507	9	9	9
14	Tubb5 Tubulin beta-5 chain	IPI00117352	52311.2	4.78	7	398.56	100	116.44	100	1.19617	1.91862	1.33616	0.337778	0.691491	0.312331	12	12	12
15	Trip10 Isoform 1 of Cdc42-interacting protein 4	IPI00229927	74823.9	5.66	5	378.36	100	119.91	100	0.973513	1.05009	1.00472	0.167551	0.215873	0.267761	5	5	5
16	Tjp1 195 kDa protein	IPI00874522	210883	6.15	5	338.43	100	98.67	100	1.12633	1.0789	1.24988	0.226474	0.203588	0.182131	6	6	6
17	Ptk2 0 day neonate thymus cDNA, RIKEN full-length enriched library, clone:	IPI00625418	133052	6.38	5	333.72	100	90.97	100	0.818814	1.26806	1.26847	0.39839	0.639983	0.551051	5	5	5
18	Fermt2 Fermitin family homolog 2	IPI00276222	87231.2	6.26	4	270.45	100	96.72	100	0.898059	1.2282	0.799308	0.122438	0.175262	0.41496	5	5	5
19	Sec31a Isoform 2 of Protein transport protein Sec31A	IPI00853859	139095	7.11	4	243.64	100	82.97	99.9999	2.57065	2.52609	1.39733	2.30286	2.08106	0.553489	6	6	6
20	Sec23b Protein transport protein Sec23B	IPI00317604	91581.8	6.51	4	241.05	100	113.45	100	1.93797	2.10413	1.09909	0.783734	0.922696	0.3497	5	5	5
21	Tuba1b Tubulin alpha-1B chain	IPI00117348	53551.8	4.94	3	234.75	100	86.97	100	1.36445	1.81919	1.402	0.0916725	0.318026	0.447114	5	5	5
22	Lrp1 Prolow-density lipoprotein receptor-related protein 1 precursor	IPI00119063	544737	5.14	4	224.05	100	81.41	99.9999	0.854439	0.800876	0.538173	0.0863598	0.211294	0.150499	5	5	5
23	Erbb2ip Isoform 3 of Protein LAP2	IPI00454041	170111	5.46	4	219.84	100	86.29	100	0.785176	0.995469	0.801739	0.245226	0.163173	0.150435	5	5	5
24	Epb4.1l2 Protein 4.1G	IPI00402933	86242.3	6.18	3	217.43	100	119.61	100	0.740821	0.792552	1.12773	0.163631	0.217675	0.42501	4	4	4
25	Syncrip Isoform 2 of Heterogeneous nuclear ribonucleoprotein Q	IPI00406118	69009.9	7.18	3	209.794	100	120.14	100	1.18778	1.75639	1.14309	0.130748	0.232321	0.233037	5	5	5
26	Hspa9 heat shock protein 9	IPI00880839	81422.3	5.81	2	188.42	100	106.26	100	1.30607	0.955371	0.68831	0.266655	0.0811272	0.109668	2	2	2
27	Cdh1 Epithelial cadherin precursor	IPI00318626	103793	4.69	2	187.11	100	133.41	100	1.40634	1.31256	2.70119	0.310753	0.0707388	1.14284	2	2	2
28	Nckap1 Isoform 2 of Nck-associated protein 1	IPI00656204	128481	6.36	3	183.224	100	76.08	99.9997	0.803231	1.0237	0.750535	0.0342348	0.179933	0.0377129	4	4	4
29	Eef1a1 Elongation factor 1-alpha 1	IPI00307837	57270.7	9.1	2	181.52	100	103.39	100	1.2987	1.76853	1.01505	0.17808	0.115817	0.0130555	2	2	2
30	Actn1 Alpha-actinin-1	IPI00380436	111286	5.23	3	173.45	100	86.67	100	1.0359	0.776482	0.703904	0.200812	0.273588	0.396314	4	4	4
31	Hsp90aa1 Heat shock protein HSP 90-alpha	IPI00330804	96721.8	4.93	2	172.28	100	122.77	100	0.864566	1.15587	0.801272	0.00304248	0.0264547	0.125208	2	2	2
32	Baiap2 Isoform 1 of Brain-specific angiogenesis inhibitor 1-associated pro	IPI00222731	65720.5	9.1	2	169.6	100	93.73	100	1.24413	1.63333	2.25256	0.251272	0.45167	0.963436	6	6	6
33	Pxn Isoform Beta of Paxillin	IPI00165881	70049	5.67	2	162.89	100	115.97	100	0.688239	1.53671	1.68419	0.247942	0.292885	0.496082	4	4	4
34	Plcb3 Osteoclast-like cell cDNA, RIKEN full-length enriched library, clone	IPI00331519	151337	5.74	2	162.18	100	128.08	100	1.01483	1.38877	0.883384	0.0173019	0.0805884	0.206604	2	2	2
35	Fus Fusion, derived from t(12;16) malignant liposarcoma	IPI00830623	54914.7	9.4	2	160.34	100	80.46	99.9999	1.2046	1.28115	0.71283	0.0860893	0.388313	0.199709	3	3	3
36	Plcg1 Phospholipase C, gamma 1	IPI00753388	159769	5.69	3	158.35	100	66.35	99.9969	0.909607	1.73061	1.08897	0.238939	0.896744	0.212629	4	4	4
37	Wbp2 WW domain binding protein 2	IPI00648905	25643.6	5.93	2	158.01	100	120.69	100	0.60207	1.00061	0.844303	0.26186	0.259515	0.144025	3	3	3
38	Trpv4 91 kDa protein	IPI00776323	97535.2	8.09	3	150.54	100	58.6	99.9813	0.937885	2.51414	1.94116	0.0856995	0.303853	0.316422	3	3	3
39	Emd TIB-55 BB88 cDNA, RIKEN full-length enriched library, clone:I730066M18	IPI00652858	19639.9	4.57	2	149.57	100	114.76	100	1.72562	2.94244	1.7847	0.615732	0.400136	0.411879	3	3	3
40	Mtap1b Microtubule-associated protein 1B	IPI00130920	304570	4.76	3	148.164	100	56.81	99.9718	1.33218	0.614069	0.774324	0.359528	0.150047	0.459756	3	3	3
41	Bicd2 Isoform 1 of Protein bicaudal D homolog 2	IPI00274647	102447	5.34	2	147.62	100	79.3	99.9998	0.98511	1.32889	0.829507	0.306907	0.364432	0.520578	3	3	3
42	Cnn3 Calponin-3	IPI00119111	40144.2	5.46	2	146.8	100	79.72	99.9999	0.925678	1.56678	1.0495	0.0265183	0.211864	0.162906	2	2	2
43	Lgals3 NOD-derived CD11c +ve dendritic cells cDNA, RIKEN full-length enric	IPI00224486	28595.7	8.57	2	145.99	100	85.85	100	1.00903	0.592629	0.399614	0.225746	0.374138	0.23693	3	3	3
44	Rab7 Ras-related protein Rab-7a	IPI00408892	26297.1	6.4	3	144.82	100	56.9	99.9723	0.990673	0.81859	0.45225	0.335646	0.449365	0.264874	3	3	3
45	Arhgef7 Isoform A of Rho guanine nucleotide exchange factor 7	IPI00331212	100004	6.89	3	139.13	100	61.6	99.9906	1.05897	1.02187	1.23761	0.548711	0.336258	0.310485	3	3	3
46	Rasa1 RAS p21 protein activator 1	IPI00130621	125211	6.15	2	137.62	100	85.93	100	0.810001	0.742392	1.10262	0.0929233	0.119189	0.0516353	2	2	2
47	Centb2 Isoform 1 of Centaurin-beta-2	IPI00867895	97246.4	6.25	2	132.864	100	72.32	99.9992	1.78711	1.01204	1.01492	0.375043	0.549911	0.0535823	2	2	2
48	Arhgef10l Rho guanine nucleotide exchange factor (GEF) 10-like isoform b	IPI00624316	144751	5.4	3	130.73	100	58.75	99.9819	0.976319	1.04639	1.08586	0.0938553	0.346068	0.128526	3	3	3
49	Actn4 Alpha-actinin-4	IPI00118899	113488	5.25	3	129.83	100	53.66	99.9417	1.08449	0.839974	0.698514	0.134753	0.271032	0.394005	4	4	4
50	Pscd2 Isoform 1 of Cytohesin-2	IPI00128134	51782.5	5.49	2	123.264	100	63.09	99.9933	1.2132	1.78966	1.23722	0.187556	0.642557	0.226374	3	3	3
51	LOC100047237 similar to solute carrier family 12, member 2	IPI00755909	134753	6.6	2	123.874	100	77.79	99.9998	1.4041	1.20161	0.868443	0.431861	0.511905	0.457887	2	2	2
52	Ifitm3 10 day old male pancreas cDNA, RIKEN full-length enriched library,	IPI00133243	15802.7	6.89	1	123.84	100	123.84	100	1.60893	2.22717	0.958268	0.315929	0.839434	0.205466	4	4	4
53	Uba1 Ubiquitin-like modifier-activating enzyme 1 X	IPI00123313	126621	5.43	2	121.76	100	75.65	99.9996	0.825114	0.97459	1.12367	0.0997674	0.4419	0.170716	2	2	2
54	Prkcd Isoform 2 of Protein kinase C delta type	IPI00227880	90850.8	7.21	2	121.07	100	73.68	99.9994	0.713933	0.969033	1.60974	0.00202476	0.0223473	0.305176	2	2	2
55	Hgs Mammary gland RCB-0526 Jyg-MC(A) cDNA, RIKEN full-length enriched libr	IPI00649267	92355	5.84	2	119.68	100	88.22	100	1.12643	1.58158	1.31859	0.132822	0.0444095	0.101908	2	2	2
56	Bcar1 Isoform Cas-A of Breast cancer anti-estrogen resistance protein 1	IPI00230632	99674.4	5.45	2	119.13	100	65.55	99.9962	1.00163	1.23811	1.67108	0.170353	0.130409	0.147493	4	4	4
57	Ywhae 14-3-3 protein epsilon	IPI00118384	32029.7	4.63	2	117.56	100	64.31	99.995	0.902315	1.04179	1.02235	0.0756221	0.0077023	0.0689441	2	2	2
58	Lrig1 Leucine-rich repeats and immunoglobulin-like domains protein 1 precu	IPI00136475	126454	6.5	1	112.77	100	112.77	100	1.33674	2.47092	1.11642	0	0	0	1	1	1
59	LOC100044454;LOC100039214 similar to Glyceraldehyde-3-phosphate dehydrogen	IPI00135284	39925.6	8.44	1	107	100	107	100	2.20037	1.58832	0.880636	0	0	0	1	1	1
60	LOC100047481 similar to SEC24 related gene family, member B	IPI00652925	144382	6.42	2	104.04	100	61.74	99.9909	2.0293	2.27949	0.962423	1.05751	1.15233	0.394784	2	2	2
61	Eif3a;ENSMUSG00000074740 Eukaryotic translation initiation factor 3 subuni	IPI00129276	174847	6.38	2	103.61	100	67.31	99.9975	1.17358	1.59074	0.916909	0.105204	0.202319	0.303088	2	2	2
62	Lasp1 LIM and SH3 protein 1	IPI00648086	17349.7	8.91	2	99.49	100	58.57	99.9812	1.47534	1.44705	1.86564	0.251935	0.0800605	0.307338	2	2	2
63	Ywhaq Isoform 1 of 14-3-3 protein theta	IPI00408378	30871.1	4.69	2	96.5044	100	64.31	99.995	1.04433	1.16677	0.983103	0.0709058	0.149633	0.0260094	2	2	2
64	Ppp1ca Serine/threonine-protein phosphatase PP1-alpha catalytic subunit	IPI00130185	41282	5.94	1	97.62	100	97.62	100	0.863478	1.12759	0.884722	0	0	0	1	1	1
65	Tom1l2 Isoform 4 of TOM1-like protein 2	IPI00409418	51745.9	5	1	93.93	100	93.93	100	0.371823	0.917597	0.603595	0	0	0	1	1	1
66	Ptpn11 Isoform 2 of Tyrosine-protein phosphatase non-receptor type 11	IPI00316479	74932.6	6.87	1	92.25	100	92.25	100	0.811147	1.1775	1.15596	0.0982893	0.270955	0.249268	2	2	2
67	Inppl1 Phosphatidylinositol-3,4,5-trisphosphate 5-phosphatase 2	IPI00312067	148892	6.11	2	91.4244	100	56.72	99.9712	1.40193	1.52716	0.843302	0.140505	0.539296	0.667817	2	2	2
68	Ahnak AHNAK nucleoprotein isoform 1	IPI00553798	720008	5.92	1	87.2749	100	91.18	100	0.450791	0.593129	0.620831	0	0	0	1	1	1
69	Pstpip1 Proline-serine-threonine phosphatase-interacting protein 1	IPI00314743	51718.9	5.42	1	90.14	100	90.14	100	0.877019	0.925614	1.21415	0	0	0	1	1	1
70	Actb Bone marrow macrophage cDNA, RIKEN full-length enriched library, clon	IPI00473320	44785.1	5.9	1	89.86	100	89.86	100	0.638396	0.917359	0.768168	0	0	0	1	1	1
71	Actg1 Gamma actin-like protein	IPI00136929	46676.7	5.11	1	89.86	100	89.86	100	0.638396	0.917359	0.768168	0	0	0	1	1	1
72	Sec24a SEC24 related gene family, member A	IPI00831587	123786	7.88	2	88.02	100	45.72	99.637	2.14391	2.55429	1.3158	0.942901	0.877526	0.0414118	2	2	2
73	Eif3eip Eukaryotic translation initiation factor 3 subunit E-interacting p	IPI00463573	72226.8	6.01	2	86.28	100	53.59	99.9407	1.05923	1.2595	0.770825	0.269528	0.484412	0.29418	3	3	3
74	Stam2 Isoform 2 of Signal transducing adapter molecule 2	IPI00471128	58465.1	4.81	1	83.59	99.9999	83.59	99.9999	1.31427	1.47943	1.16644	0	0	0	1	1	1
75	Pard3 Par-3 (Partitioning defective 3) homolog	IPI00309259	161211	8.05	2	83.5844	99.9999	54.07	99.9469	0.798475	1.5228	1.2995	0.069058	0.0141405	0.25829	3	3	3
76	C230081A13Rik Tyrosine-protein kinase-protein kinase SgK269	IPI00136917	210134	6.45	1	83.4	99.9999	83.4	99.9999	0.249596	0.420609	0.361033	0	0	0	1	1	1
77	Plscr1 Plscr1 protein (Fragment)	IPI00556838	39751.1	5.35	1	80.67	99.9999	80.67	99.9999	1.03059	3.19588	0.655858	0	0	0	1	1	1
78	Rpl12 60S ribosomal protein L12	IPI00849793	20235.8	9.48	1	77.66	99.9998	77.66	99.9998	0.957685	1.14727	0.771507	0	0	0	1	1	1
79	LOC100039484 similar to Annexin A11	IPI00848382	36658.5	7.58	1	76.74	99.9997	76.74	99.9997	1.53819	2.36009	1.03186	0	0	0	1	1	1
80	Epb4.1l3 Isoform 2 of Band 4.1-like protein 3	IPI00229294	115090	5.35	2	74.88	99.9996	40.55	98.8062	0.435705	0.325616	0.27162	0.0837492	0.0681738	0.0437814	3	3	3
81	Ctnna1 Catenin alpha-1	IPI00112963	111396	5.91	1	73.9	99.9994	73.9	99.9994	0.693042	0.85019	1.36443	0	0	0	1	1	1
82	Itgb4 Integrin beta 4	IPI00480458	213394	5.68	1	70.7	99.9988	70.7	99.9988	1.15656	2.15061	4.21572	0	0	0	1	1	1
83	Pvrl3 Isoform 2 of Poliovirus receptor-related protein 3 precursor	IPI00227826	59980.1	8.23	1	69.75	99.9986	69.75	99.9986	0.476443	0.555915	0.370353	0.184809	0.169513	0.178377	2	2	2
84	Gja1 Gap junction protein	IPI00380273	54370.8	9.56	1	69.55	99.9985	69.55	99.9985	0.861447	0.861949	1.13345	0.289986	0.34105	0.299118	2	2	2
85	C1qbp Complement component 1 Q subcomponent-binding protein, mitochondrial	IPI00775783	33861.7	4.82	1	68.1	99.9979	68.1	99.9979	0.740488	0.89609	0.792234	0	0	0	1	1	1
86	Ppfibp1 Isoform 1 of Liprin-beta-1	IPI00623401	118627	5.33	2	68.0844	99.9979	38.11	97.9062	1.39837	0.952316	0.911119	0.0787532	0.430721	0.157385	2	2	2
87	Bet1 BET1 homolog	IPI00132685	14653.9	9.17	1	67.78	99.9977	67.78	99.9977	2.00285	2.89354	1.09628	0	0	0	1	1	1
88	Shc1 Isoform p66 of SHC-transforming protein 1	IPI00125298	66438.6	6.09	1	66.09	99.9967	66.09	99.9967	0.871003	1.54816	1.21587	0	0	0	1	1	1
89	Hectd1 3 days neonate thymus cDNA, RIKEN full-length enriched library, clo	IPI00762434	310730	5.26	1	63.24	99.9936	63.24	99.9936	0.752671	0.764169	0.552957	0	0	0	1	1	1
90	Kirrel Isoform 2 of Kin of IRRE-like protein 1 precursor	IPI00471268	73741.3	5.84	1	63.05	99.9933	63.05	99.9933	0.843165	0.930368	0.937294	0	0	0	1	1	1
91	Igf1r Insulin-like growth factor 1 receptor precursor	IPI00120225	167504	5.54	1	62.08	99.9916	62.08	99.9916	1.10375	2.14129	1.46588	0	0	0	1	1	1
92	Pabpc1 Bone marrow macrophage cDNA, RIKEN full-length enriched library, cl	IPI00331552	76858.4	9.52	1	61.61	99.9906	61.61	99.9906	1.10825	1.86557	1.02816	0.0704605	0.191351	0.233083	2	2	2
93	Usp24 294 kDa protein	IPI00123410	317663	5.82	1	60.97	99.9892	60.97	99.9892	1.35715	0.941449	0.851454	0	0	0	1	1	1
94	Nedd4l Isoform 3 of E3 ubiquitin-protein ligase NEDD4-like protein	IPI00404545	120945	5.75	1	59.2644	99.9839	60.44	99.9878	1.05868	1.82048	0.605128	0	0	0	1	1	1
95	Nedd4 E3 ubiquitin-protein ligase NEDD4	IPI00462445	110256	5.12	1	58.5768	99.9812	60.44	99.9878	1.05868	1.82048	0.605128	0	0	0	1	1	1
96	Gm1821;Rps27a;Ubb;Ubc;LOC100048669;EG619900 ribosomal protein S27a	IPI00470152	21959.8	9.68	1	57.96	99.9783	57.96	99.9783	1.19096	1.41382	0.878405	0.369854	0.0737666	0.0793139	2	2	2
97	Tfg 2 days neonate thymus thymic cells cDNA, RIKEN full-length enriched li	IPI00404630	39135.2	4.79	1	57.88	99.9779	57.88	99.9779	1.64182	1.66095	0.915693	0	0	0	1	1	1
98	Lpp Isoform 4 of Lipoma-preferred partner homolog	IPI00656290	57487.4	8.16	1	57.41	99.9754	57.41	99.9754	1.21265	0.568301	0.652166	0	0	0	1	1	1
99	Ewsr1 Ewing sarcoma homolog	IPI00515199	67770.3	9.42	1	57.36	99.9751	57.36	99.9751	0.923693	1.63601	0.819261	0.645019	1.02957	0.437067	2	2	2
100	Jup Junction plakoglobin	IPI00229475	87099.1	5.75	1	55.85	99.9648	55.85	99.9648	0.896213	1.01657	2.67873	0	0	0	1	1	1
101	Abi1 Isoform 3 of Abl interactor 1	IPI00551347	54745.2	6.57	1	55.76	99.964	55.76	99.964	0.8548	1.19377	0.915493	0	0	0	1	1	1
102	EG620213 similar to ribosomal protein L6	IPI00626312	40851.6	10.65	1	54.58	99.9528	54.58	99.9528	1.52939	1.42643	0.969513	0	0	0	1	1	1
103	Ptrf NOD-derived CD11c +ve dendritic cells cDNA, RIKEN full-length enriche	IPI00651975	23689.5	5.75	1	52.15	99.9174	52.15	99.9174	1.1371	1.48418	0.92902	0	0	0	1	1	1
104	Dsg2 desmoglein 2	IPI00877308	131306	5.16	1	51.21	99.8974	51.21	99.8974	1.06852	1.18029	5.49216	0.0357806	0.0736529	1.82757	2	2	2
105	Spnb2 Isoform 1 of Spectrin beta chain, brain 1	IPI00319830	300809	5.4	1	51.14	99.8958	51.14	99.8958	1.0165	0.590603	0.496393	0	0	0	1	1	1
106	LOC100046478;LOC100046290;LOC100044606;LOC100041000;Rpl21;mCG_121688;LOC67	IPI00315548	22213.5	10.49	1	51.04	99.8934	51.04	99.8934	1.20227	1.97523	1.02661	0	0	0	1	1	1
107	Slc12a4 Bone marrow macrophage cDNA, RIKEN full-length enriched library, c	IPI00115231	127730	6.16	1	50.45	99.8778	50.45	99.8778	0.860031	0.954504	0.684203	0.252814	0.0513505	0.276854	2	2	2
108	Spna2 Isoform 1 of Spectrin alpha chain, brain	IPI00753815	313725	5.2	1	50.05	99.866	50.05	99.866	0.912536	0.655231	0.713832	0	0	0	1	1	1
109	Rragc Isoform 3 of Ras-related GTP-binding protein C	IPI00649318	35158.4	5.26	1	48.81	99.8218	48.81	99.8218	1.11321	1.46307	1.70031	0	0	0	1	1	1
110	Eif3d 64 kDa protein	IPI00881144	69514.5	5.88	1	48.29	99.7991	48.29	99.7991	0.883873	1.00621	1.01264	0	0	0	1	1	1
111	Snag1 13 days embryo heart cDNA, RIKEN full-length enriched library, clone	IPI00874364	73542.2	6.01	1	47.42	99.7546	47.42	99.7546	1.21802	1.62399	1.9323	0	0	0	1	1	1
112	Sec23ip Sec23 interacting protein	IPI00648142	119684	5.49	1	46.91	99.724	46.91	99.724	3.44718	2.46767	1.00673	0	0	0	1	1	1
113	Dok1 Docking protein 1	IPI00125534	56341.6	6.16	1	46.68	99.709	46.68	99.709	1.48254	1.29138	0.743414	0	0	0	1	1	1
114	Nckipsd SH3 adapter protein SPIN90	IPI00467223	81810.7	5.67	1	46.23	99.6772	46.23	99.6772	0.814225	1.31598	1.57227	0	0	0	1	1	1
115	Nfkb1 Isoform 2 of Nuclear factor NF-kappa-B p105 subunit	IPI00221649	91920.2	5.37	1	46.13	99.6697	46.13	99.6697	0.858263	0.916799	1.05015	0	0	0	1	1	1
116	Axl AXL receptor tyrosine kinase	IPI00330870	103415	5.49	1	45.16	99.587	45.16	99.587	0.81381	1.49974	0.474363	0	0	0	1	1	1
117	Rin1 Ras and Rab interactor 1	IPI00122131	87448.4	8.98	1	43.72	99.4246	43.72	99.4246	0.834987	0.711091	0.697301	0	0	0	1	1	1
118	Sbf1 SET binding factor 1	IPI00875821	221098	6.56	1	43.45	99.3877	43.45	99.3877	0.769453	0.769108	0.676657	0	0	0	1	1	1
119	ENSMUSG00000073431;Itpr3 Inositol 1,4,5-trisphosphate receptor type 3	IPI00137400	329854	6.11	1	42.1344	99.1711	43.31	99.3677	1.33829	3.09493	1.29304	0	0	0	1	1	1
120	LOC100046232;Nfil3 Nuclear factor interleukin-3-regulated protein	IPI00115577	56954.4	6.73	1	40.89	98.8961	40.89	98.8961	1.31427	1.47943	1.16644	0	0	0	1	1	1
121	Eif3f Eukaryotic translation initiation factor 3 subunit F	IPI00120914	39652.5	5.33	1	40.01	98.6481	40.01	98.6481	0.821824	0.891553	0.817882	0	0	0	1	1	1
122	9130404D14Rik Novel PH domain containing protein	IPI00753430	31243.7	6.12	1	39.79	98.5779	39.79	98.5779	0.68097	0.473358	0.466342	0	0	0	1	1	1
123	Ctnnd2 Isoform 2 of Catenin delta-2	IPI00228632	141241	7.97	1	39.74	98.5614	39.74	98.5614	0.472373	1.01854	0.573234	0	0	0	1	1	1
124	Rbm3 7 days embryo whole body cDNA, RIKEN full-length enriched library, cl	IPI00378187	17326.9	7.98	1	39.56	98.5005	39.56	98.5005	2.42644	2.09993	1.50648	0	0	0	1	1	1
125	Scrib Isoform 1 of Protein LAP4	IPI00454104	182407	5.04	1	38.32	98.005	38.32	98.005	0.626252	0.807252	0.729708	0	0	0	1	1	1
126	Rps26;LOC100047845;LOC100042812 40S ribosomal protein S26	IPI00377441	15253.3	11.01	1	38.15	97.9254	38.15	97.9254	1.15483	1.36295	1.22723	0	0	0	1	1	1
127	Stam Melanocyte cDNA, RIKEN full-length enriched library, clone:G270060L05	IPI00749697	56042.6	4.75	1	37.7944	97.7484	38.97	98.2823	0.803695	1.33999	0.851223	0	0	0	1	1	1
128	Ddr2 Discoidin domain-containing receptor 2 precursor	IPI00124761	102432	5.31	1	34.92	95.6354	34.92	95.6354	0.721587	0.617025	0.406745	0	0	0	1	1	1
129	OTTMUSG00000010806;Frmd4a Isoform 1 of FERM domain-containing protein 4A	IPI00465706	124062	9.02	1	34.05	94.6673	34.05	94.6673	1.2631	1.53221	0.789615	0	0	0	1	1	1
130	Hnrpk Isoform 2 of Heterogeneous nuclear ribonucleoprotein K	IPI00224575	54394.7	5.19	1	33.67	94.1797	33.67	94.1797	1.05469	1.49274	1.1514	0	0	0	1	1	1
131	Itga6 Adult male diencephalon cDNA, RIKEN full-length enriched library, clone:9330162A08 product:integrin alpha 6, full insert sequence	IPI00331413	130676	6.54	1	33.6	94.0851	33.6	94.0851	0.930323	1.34075	1.07209	0	0	0	1	1	1
132	4732435N03Rik Chondroitin beta-1,4-N-acetylgalactosaminyltransferase 1	IPI00331276	66908.7	9.03	1	33.39	93.7921	33.39	93.7921	0.723936	0.945041	1.05115	0	0	0	1	1	1
133	Gm600 similar to hCG17291	IPI00854975	102822	8.99	1	33.34	93.7202	33.34	93.7202	0.856503	0.985126	0.857729	0	0	0	1	1	1
134	Abi3 Isoform 1 of ABI gene family member 3	IPI00454197	41340.3	5.4	1	33.27	93.6182	33.27	93.6182	0.8548	1.19377	0.915493	0	0	0	1	1	1
135	Cad Cad-pending protein	IPI00830256	250750	6.06	1	33.21	93.5294	33.21	93.5294	0.550746	1.15267	2.29054	0	0	0	1	1	1
136	Rpl10;LOC100048462;LOC100048223;LOC100043391;LOC100043346 60S ribosomal pr	IPI00474637	28412.2	10.11	1	33.08	93.3328	33.08	93.3328	1.21003	1.38541	1.09163	0	0	0	1	1	1
137	Cadm2 Isoform 1 of Cell adhesion molecule 2 precursor	IPI00850457	51353.5	5.24	1	32.93	93.0985	32.93	93.0985	1.04923	2.2487	1.07292	0.136151	0.0194543	0.0875925	2	2	2
138	Rab11fip5 RAB11 family interacting protein 5 (class I) isoform 1	IPI00480432	148041	5.04	1	32.35	92.1124	32.35	92.1124	1.2393	1.39379	1.06856	0	0	0	1	1	1
139	Slc22a15 solute carrier family 22 (organic cation transporter), member 15	IPI00605145	82128.4	9.31	1	32.3	92.0211	32.3	92.0211	1.88996	2.01347	1.93567	0	0	0	1	1	1
140	Rpl11 60S ribosomal protein L11	IPI00331461	22871.9	9.64	1	32.16	91.7597	32.16	91.7597	0.835537	1.24162	0.737813	0	0	0	1	1	1
141	Klk13;Egfbp2 Epidermal growth factor-binding protein type B precursor	IPI00121818	32010.7	8.28	1	32.15	91.7407	32.15	91.7407	0.693042	0.85019	1.36443	0	0	0	1	1	1
142	Cdc34;LOC100046898 Ubiquitin-conjugating enzyme E2 R1	IPI00229310	28903.2	4.44	1	32.05	91.5483	32.05	91.5483	1.38553	1.34716	1.02136	0	0	0	1	1	1
143	Rps8;LOC100040298 40S ribosomal protein S8	IPI00466820	29028.6	10.32	1	31.42	90.2289	31.42	90.2289	1.10764	1.00988	0.822613	0	0	0	1	1	1
144	Dlg1;LOC100047603 Isoform 1 of Disks large homolog 1	IPI00408668	108589	5.54	1	31.36	90.0929	31.36	90.0929	1.39694	1.37345	0.868977	0	0	0	1	1	1
145	Rps3 21 kDa protein	IPI00856866	23181.3	9.51	1	30.72	88.5199	30.72	88.5199	1.5107	3.02784	1.51749	0	0	0	1	1	1
146	Carm1 Isoform 2 of Histone-arginine methyltransferase CARM1	IPI00279931	66759.5	6.13	1	30.41	87.6705	30.41	87.6705	1.2586	2.75714	1.55637	0	0	0	1	1	1
147	Insr Insulin receptor precursor	IPI00128358	167638	5.64	1	30.17	86.97	30.17	86.97	1.1212	1.99285	1.74121	0	0	0	1	1	1
148	Tenc1 Isoform 2 of Tensin-like C1 domain-containing phosphatase	IPI00816969	159613	8.66	1	30	86.4498	30	86.4498	0.331412	1.23115	0.470712	0	0	0	1	1	1
149	Tbcb Tubulin folding cofactor B	IPI00315948	29902.6	5.14	1	28.6244	81.4005	29.8	85.8112	1.4177	1.83663	1.32463	0	0	0	1	1	1

## Sheet: 30% cut off
	Proteins are highlighted red or green depending based on 30% cut off - ie., >1.3 or <0.77
	Of the 149 hits, 27 are not highlighted because they don't satisfy 30% cut off
Rank	Protein Name	Accession Number	Peptide Count	(115/114)	(116/114)	(117/114)	SD (115/114)	SD (116/114)	SD (117/114)
1	LOC675857 similar to valosin isoform 1	IPI00676914	24	0.756259	1.03982	0.951507	0.173479	0.280621	0.270522
2	Ctnnd1 99 kDa protein	IPI00663949	14	0.918704	1.42034	2.37841	0.249174	0.385098	0.567782
3	Mllt4 Isoform 1 of Afadin	IPI00853902	8	0.945846	0.942555	1.33536	0.159207	0.298632	0.171691
4	Eps8 Lung RCB-0558 LLC cDNA, RIKEN full-length enriched library, clone:G73	IPI00762437	10	1.80953	2.17454	1.2261	0.386042	0.7808	0.292673
5	Hspa5 78 kDa glucose-regulated protein precursor	IPI00319992	7	1.09507	1.99032	1.04078	0.19225	0.430498	0.188127
6	Cttn 12 days embryo eyeball cDNA, RIKEN full-length enriched library, clon	IPI00121977	8	0.86126	1.12403	1.0234	0.203682	0.174876	0.209428
7	Dbnl Isoform 1 of Drebrin-like protein	IPI00378015	7	1.13994	1.25985	1.34149	0.232355	0.142353	0.234546
8	Cyfip1 Isoform 2 of Cytoplasmic FMR1-interacting protein 1	IPI00831544	12	1.03297	1.21786	1.022	0.214762	0.244379	0.237206
9	Ctnnb1 Adult male pituitary gland cDNA, RIKEN full-length enriched library	IPI00753025	6	0.505523	0.568661	2.15723	0.113289	0.136909	0.550605
10	Ezr;LOC100044177 Ezrin	IPI00330862	8	2.13083	2.42984	3.04645	0.622572	0.695084	1.83717
11	Plcg2 13 days embryo heart cDNA, RIKEN full-length enriched library, clone	IPI00229848	7	2.16187	1.77214	2.64564	1.35221	0.895065	2.11249
12	Tjp2 Tight junction protein ZO-2	IPI00323349	6	0.994929	1.21453	5.07324	0.168836	0.299978	3.86049
13	Hsp70 - 71 kDa protein	IPI00457741	7	1.25145	1.78287	1.37568	0.187045	0.900063	0.454507
14	Tubb5 Tubulin beta-5 chain	IPI00117352	7	1.19617	1.91862	1.33616	0.337778	0.691491	0.312331
15	Trip10 Isoform 1 of Cdc42-interacting protein 4	IPI00229927	5	0.973513	1.05009	1.00472	0.167551	0.215873	0.267761
16	Tjp1 195 kDa protein	IPI00874522	5	1.12633	1.0789	1.24988	0.226474	0.203588	0.182131
17	Ptk2 0 day neonate thymus cDNA, RIKEN full-length enriched library, clone:	IPI00625418	5	0.818814	1.26806	1.26847	0.39839	0.639983	0.551051
18	Fermt2 Fermitin family homolog 2	IPI00276222	4	0.898059	1.2282	0.799308	0.122438	0.175262	0.41496
19	Sec31a Isoform 2 of Protein transport protein Sec31A	IPI00853859	4	2.57065	2.52609	1.39733	2.30286	2.08106	0.553489
20	Sec23b Protein transport protein Sec23B	IPI00317604	4	1.93797	2.10413	1.09909	0.783734	0.922696	0.3497
21	Tuba1b Tubulin alpha-1B chain	IPI00117348	3	1.36445	1.81919	1.402	0.0916725	0.318026	0.447114
22	Lrp1 Prolow-density lipoprotein receptor-related protein 1 precursor	IPI00119063	4	0.854439	0.800876	0.538173	0.0863598	0.211294	0.150499
23	Erbb2ip Isoform 3 of Protein LAP2	IPI00454041	4	0.785176	0.995469	0.801739	0.245226	0.163173	0.150435
24	Epb4.1l2 Protein 4.1G	IPI00402933	3	0.740821	0.792552	1.12773	0.163631	0.217675	0.42501
25	Syncrip Isoform 2 of Heterogeneous nuclear ribonucleoprotein Q	IPI00406118	3	1.18778	1.75639	1.14309	0.130748	0.232321	0.233037
26	Hspa9 heat shock protein 9	IPI00880839	2	1.30607	0.955371	0.68831	0.266655	0.0811272	0.109668
27	Cdh1 Epithelial cadherin precursor	IPI00318626	2	1.40634	1.31256	2.70119	0.310753	0.0707388	1.14284
28	Nckap1 Isoform 2 of Nck-associated protein 1	IPI00656204	3	0.803231	1.0237	0.750535	0.0342348	0.179933	0.0377129
29	Eef1a1 Elongation factor 1-alpha 1	IPI00307837	2	1.2987	1.76853	1.01505	0.17808	0.115817	0.0130555
30	Actn1 Alpha-actinin-1	IPI00380436	3	1.0359	0.776482	0.703904	0.200812	0.273588	0.396314
31	Hsp90aa1 Heat shock protein HSP 90-alpha	IPI00330804	2	0.864566	1.15587	0.801272	0.00304248	0.0264547	0.125208
32	Baiap2 Isoform 1 of Brain-specific angiogenesis inhibitor 1-associated pro	IPI00222731	2	1.24413	1.63333	2.25256	0.251272	0.45167	0.963436
33	Pxn Isoform Beta of Paxillin	IPI00165881	2	0.688239	1.53671	1.68419	0.247942	0.292885	0.496082
34	Plcb3 Osteoclast-like cell cDNA, RIKEN full-length enriched library, clone	IPI00331519	2	1.01483	1.38877	0.883384	0.0173019	0.0805884	0.206604
35	Fus Fusion, derived from t(12;16) malignant liposarcoma	IPI00830623	2	1.2046	1.28115	0.71283	0.0860893	0.388313	0.199709
36	Plcg1 Phospholipase C, gamma 1	IPI00753388	3	0.909607	1.73061	1.08897	0.238939	0.896744	0.212629
37	Wbp2 WW domain binding protein 2	IPI00648905	2	0.60207	1.00061	0.844303	0.26186	0.259515	0.144025
38	Trpv4 91 kDa protein	IPI00776323	3	0.937885	2.51414	1.94116	0.0856995	0.303853	0.316422
39	Emd TIB-55 BB88 cDNA, RIKEN full-length enriched library, clone:I730066M18	IPI00652858	2	1.72562	2.94244	1.7847	0.615732	0.400136	0.411879
40	Mtap1b Microtubule-associated protein 1B	IPI00130920	3	1.33218	0.614069	0.774324	0.359528	0.150047	0.459756
41	Bicd2 Isoform 1 of Protein bicaudal D homolog 2	IPI00274647	2	0.98511	1.32889	0.829507	0.306907	0.364432	0.520578
42	Cnn3 Calponin-3	IPI00119111	2	0.925678	1.56678	1.0495	0.0265183	0.211864	0.162906
43	Lgals3 NOD-derived CD11c +ve dendritic cells cDNA, RIKEN full-length enric	IPI00224486	2	1.00903	0.592629	0.399614	0.225746	0.374138	0.23693
44	Rab7 Ras-related protein Rab-7a	IPI00408892	3	0.990673	0.81859	0.45225	0.335646	0.449365	0.264874
45	Arhgef7 Isoform A of Rho guanine nucleotide exchange factor 7	IPI00331212	3	1.05897	1.02187	1.23761	0.548711	0.336258	0.310485
46	Rasa1 RAS p21 protein activator 1	IPI00130621	2	0.810001	0.742392	1.10262	0.0929233	0.119189	0.0516353
47	Centb2 Isoform 1 of Centaurin-beta-2	IPI00867895	2	1.78711	1.01204	1.01492	0.375043	0.549911	0.0535823
48	Arhgef10l Rho guanine nucleotide exchange factor (GEF) 10-like isoform b	IPI00624316	3	0.976319	1.04639	1.08586	0.0938553	0.346068	0.128526
49	Actn4 Alpha-actinin-4	IPI00118899	3	1.08449	0.839974	0.698514	0.134753	0.271032	0.394005
50	Pscd2 Isoform 1 of Cytohesin-2	IPI00128134	2	1.2132	1.78966	1.23722	0.187556	0.642557	0.226374
51	LOC100047237 similar to solute carrier family 12, member 2	IPI00755909	2	1.4041	1.20161	0.868443	0.431861	0.511905	0.457887
52	Ifitm3 10 day old male pancreas cDNA, RIKEN full-length enriched library,	IPI00133243	1	1.60893	2.22717	0.958268	0.315929	0.839434	0.205466
53	Uba1 Ubiquitin-like modifier-activating enzyme 1 X	IPI00123313	2	0.825114	0.97459	1.12367	0.0997674	0.4419	0.170716
54	Prkcd Isoform 2 of Protein kinase C delta type	IPI00227880	2	0.713933	0.969033	1.60974	0.00202476	0.0223473	0.305176
55	Hgs Mammary gland RCB-0526 Jyg-MC(A) cDNA, RIKEN full-length enriched libr	IPI00649267	2	1.12643	1.58158	1.31859	0.132822	0.0444095	0.101908
56	Bcar1 Isoform Cas-A of Breast cancer anti-estrogen resistance protein 1	IPI00230632	2	1.00163	1.23811	1.67108	0.170353	0.130409	0.147493
57	Ywhae 14-3-3 protein epsilon	IPI00118384	2	0.902315	1.04179	1.02235	0.0756221	0.0077023	0.0689441
58	Lrig1 Leucine-rich repeats and immunoglobulin-like domains protein 1 precu	IPI00136475	1	1.33674	2.47092	1.11642	0	0	0
59	LOC100044454;LOC100039214 similar to Glyceraldehyde-3-phosphate dehydrogen	IPI00135284	1	2.20037	1.58832	0.880636	0	0	0
60	LOC100047481 similar to SEC24 related gene family, member B	IPI00652925	2	2.0293	2.27949	0.962423	1.05751	1.15233	0.394784
61	Eif3a;ENSMUSG00000074740 Eukaryotic translation initiation factor 3 subuni	IPI00129276	2	1.17358	1.59074	0.916909	0.105204	0.202319	0.303088
62	Lasp1 LIM and SH3 protein 1	IPI00648086	2	1.47534	1.44705	1.86564	0.251935	0.0800605	0.307338
63	Ywhaq Isoform 1 of 14-3-3 protein theta	IPI00408378	2	1.04433	1.16677	0.983103	0.0709058	0.149633	0.0260094
64	Ppp1ca Serine/threonine-protein phosphatase PP1-alpha catalytic subunit	IPI00130185	1	0.863478	1.12759	0.884722	0	0	0
65	Tom1l2 Isoform 4 of TOM1-like protein 2	IPI00409418	1	0.371823	0.917597	0.603595	0	0	0
66	Ptpn11 Isoform 2 of Tyrosine-protein phosphatase non-receptor type 11	IPI00316479	1	0.811147	1.1775	1.15596	0.0982893	0.270955	0.249268
67	Inppl1 Phosphatidylinositol-3,4,5-trisphosphate 5-phosphatase 2	IPI00312067	2	1.40193	1.52716	0.843302	0.140505	0.539296	0.667817
68	Ahnak AHNAK nucleoprotein isoform 1	IPI00553798	1	0.450791	0.593129	0.620831	0	0	0
69	Pstpip1 Proline-serine-threonine phosphatase-interacting protein 1	IPI00314743	1	0.877019	0.925614	1.21415	0	0	0
70	Actb Bone marrow macrophage cDNA, RIKEN full-length enriched library, clon	IPI00473320	1	0.638396	0.917359	0.768168	0	0	0
71	Actg1 Gamma actin-like protein	IPI00136929	1	0.638396	0.917359	0.768168	0	0	0
72	Sec24a SEC24 related gene family, member A	IPI00831587	2	2.14391	2.55429	1.3158	0.942901	0.877526	0.0414118
73	Eif3eip Eukaryotic translation initiation factor 3 subunit E-interacting p	IPI00463573	2	1.05923	1.2595	0.770825	0.269528	0.484412	0.29418
74	Stam2 Isoform 2 of Signal transducing adapter molecule 2	IPI00471128	1	1.31427	1.47943	1.16644	0	0	0
75	Pard3 Par-3 (Partitioning defective 3) homolog	IPI00309259	2	0.798475	1.5228	1.2995	0.069058	0.0141405	0.25829
76	C230081A13Rik Tyrosine-protein kinase-protein kinase SgK269	IPI00136917	1	0.249596	0.420609	0.361033	0	0	0
77	Plscr1 Plscr1 protein (Fragment)	IPI00556838	1	1.03059	3.19588	0.655858	0	0	0
78	Rpl12 60S ribosomal protein L12	IPI00849793	1	0.957685	1.14727	0.771507	0	0	0
79	LOC100039484 similar to Annexin A11	IPI00848382	1	1.53819	2.36009	1.03186	0	0	0
80	Epb4.1l3 Isoform 2 of Band 4.1-like protein 3	IPI00229294	2	0.435705	0.325616	0.27162	0.0837492	0.0681738	0.0437814
81	Ctnna1 Catenin alpha-1	IPI00112963	1	0.693042	0.85019	1.36443	0	0	0
82	Itgb4 Integrin beta 4	IPI00480458	1	1.15656	2.15061	4.21572	0	0	0
83	Pvrl3 Isoform 2 of Poliovirus receptor-related protein 3 precursor	IPI00227826	1	0.476443	0.555915	0.370353	0.184809	0.169513	0.178377
84	Gja1 Gap junction protein	IPI00380273	1	0.861447	0.861949	1.13345	0.289986	0.34105	0.299118
85	C1qbp Complement component 1 Q subcomponent-binding protein, mitochondrial	IPI00775783	1	0.740488	0.89609	0.792234	0	0	0
86	Ppfibp1 Isoform 1 of Liprin-beta-1	IPI00623401	2	1.39837	0.952316	0.911119	0.0787532	0.430721	0.157385
87	Bet1 BET1 homolog	IPI00132685	1	2.00285	2.89354	1.09628	0	0	0
88	Shc1 Isoform p66 of SHC-transforming protein 1	IPI00125298	1	0.871003	1.54816	1.21587	0	0	0
89	Hectd1 3 days neonate thymus cDNA, RIKEN full-length enriched library, clo	IPI00762434	1	0.752671	0.764169	0.552957	0	0	0
90	Kirrel Isoform 2 of Kin of IRRE-like protein 1 precursor	IPI00471268	1	0.843165	0.930368	0.937294	0	0	0
91	Igf1r Insulin-like growth factor 1 receptor precursor	IPI00120225	1	1.10375	2.14129	1.46588	0	0	0
92	Pabpc1 Bone marrow macrophage cDNA, RIKEN full-length enriched library, cl	IPI00331552	1	1.10825	1.86557	1.02816	0.0704605	0.191351	0.233083
93	Usp24 294 kDa protein	IPI00123410	1	1.35715	0.941449	0.851454	0	0	0
94	Nedd4l Isoform 3 of E3 ubiquitin-protein ligase NEDD4-like protein	IPI00404545	1	1.05868	1.82048	0.605128	0	0	0
95	Nedd4 E3 ubiquitin-protein ligase NEDD4	IPI00462445	1	1.05868	1.82048	0.605128	0	0	0
96	Gm1821;Rps27a;Ubb;Ubc;LOC100048669;EG619900 ribosomal protein S27a	IPI00470152	1	1.19096	1.41382	0.878405	0.369854	0.0737666	0.0793139
97	Tfg 2 days neonate thymus thymic cells cDNA, RIKEN full-length enriched li	IPI00404630	1	1.64182	1.66095	0.915693	0	0	0
98	Lpp Isoform 4 of Lipoma-preferred partner homolog	IPI00656290	1	1.21265	0.568301	0.652166	0	0	0
99	Ewsr1 Ewing sarcoma homolog	IPI00515199	1	0.923693	1.63601	0.819261	0.645019	1.02957	0.437067
100	Jup Junction plakoglobin	IPI00229475	1	0.896213	1.01657	2.67873	0	0	0
101	Abi1 Isoform 3 of Abl interactor 1	IPI00551347	1	0.8548	1.19377	0.915493	0	0	0
102	EG620213 similar to ribosomal protein L6	IPI00626312	1	1.52939	1.42643	0.969513	0	0	0
103	Ptrf NOD-derived CD11c +ve dendritic cells cDNA, RIKEN full-length enriche	IPI00651975	1	1.1371	1.48418	0.92902	0	0	0
104	Dsg2 desmoglein 2	IPI00877308	1	1.06852	1.18029	5.49216	0.0357806	0.0736529	1.82757
105	Spnb2 Isoform 1 of Spectrin beta chain, brain 1	IPI00319830	1	1.0165	0.590603	0.496393	0	0	0
106	LOC100046478;LOC100046290;LOC100044606;LOC100041000;Rpl21;mCG_121688;LOC67	IPI00315548	1	1.20227	1.97523	1.02661	0	0	0
107	Slc12a4 Bone marrow macrophage cDNA, RIKEN full-length enriched library, c	IPI00115231	1	0.860031	0.954504	0.684203	0.252814	0.0513505	0.276854
108	Spna2 Isoform 1 of Spectrin alpha chain, brain	IPI00753815	1	0.912536	0.655231	0.713832	0	0	0
109	Rragc Isoform 3 of Ras-related GTP-binding protein C	IPI00649318	1	1.11321	1.46307	1.70031	0	0	0
110	Eif3d 64 kDa protein	IPI00881144	1	0.883873	1.00621	1.01264	0	0	0
111	Snag1 13 days embryo heart cDNA, RIKEN full-length enriched library, clone	IPI00874364	1	1.21802	1.62399	1.9323	0	0	0
112	Sec23ip Sec23 interacting protein	IPI00648142	1	3.44718	2.46767	1.00673	0	0	0
113	Dok1 Docking protein 1	IPI00125534	1	1.48254	1.29138	0.743414	0	0	0
114	Nckipsd SH3 adapter protein SPIN90	IPI00467223	1	0.814225	1.31598	1.57227	0	0	0
115	Nfkb1 Isoform 2 of Nuclear factor NF-kappa-B p105 subunit	IPI00221649	1	0.858263	0.916799	1.05015	0	0	0
116	Axl AXL receptor tyrosine kinase	IPI00330870	1	0.81381	1.49974	0.474363	0	0	0
117	Rin1 Ras and Rab interactor 1	IPI00122131	1	0.834987	0.711091	0.697301	0	0	0
118	Sbf1 SET binding factor 1	IPI00875821	1	0.769453	0.769108	0.676657	0	0	0
119	ENSMUSG00000073431;Itpr3 Inositol 1,4,5-trisphosphate receptor type 3	IPI00137400	1	1.33829	3.09493	1.29304	0	0	0
120	LOC100046232;Nfil3 Nuclear factor interleukin-3-regulated protein	IPI00115577	1	1.31427	1.47943	1.16644	0	0	0
121	Eif3f Eukaryotic translation initiation factor 3 subunit F	IPI00120914	1	0.821824	0.891553	0.817882	0	0	0
122	9130404D14Rik Novel PH domain containing protein	IPI00753430	1	0.68097	0.473358	0.466342	0	0	0
123	Ctnnd2 Isoform 2 of Catenin delta-2	IPI00228632	1	0.472373	1.01854	0.573234	0	0	0
124	Rbm3 7 days embryo whole body cDNA, RIKEN full-length enriched library, cl	IPI00378187	1	2.42644	2.09993	1.50648	0	0	0
125	Scrib Isoform 1 of Protein LAP4	IPI00454104	1	0.626252	0.807252	0.729708	0	0	0
126	Rps26;LOC100047845;LOC100042812 40S ribosomal protein S26	IPI00377441	1	1.15483	1.36295	1.22723	0	0	0
127	Stam Melanocyte cDNA, RIKEN full-length enriched library, clone:G270060L05	IPI00749697	1	0.803695	1.33999	0.851223	0	0	0
128	Ddr2 Discoidin domain-containing receptor 2 precursor	IPI00124761	1	0.721587	0.617025	0.406745	0	0	0
129	OTTMUSG00000010806;Frmd4a Isoform 1 of FERM domain-containing protein 4A	IPI00465706	1	1.2631	1.53221	0.789615	0	0	0
130	Hnrpk Isoform 2 of Heterogeneous nuclear ribonucleoprotein K	IPI00224575	1	1.05469	1.49274	1.1514	0	0	0
131	Itga6 Adult male diencephalon cDNA, RIKEN full-length enriched library, clone:9330162A08 product:integrin alpha 6, full insert sequence	IPI00331413	1	0.930323	1.34075	1.07209	0	0	0
132	4732435N03Rik Chondroitin beta-1,4-N-acetylgalactosaminyltransferase 1	IPI00331276	1	0.723936	0.945041	1.05115	0	0	0
133	Gm600 similar to hCG17291	IPI00854975	1	0.856503	0.985126	0.857729	0	0	0
134	Abi3 Isoform 1 of ABI gene family member 3	IPI00454197	1	0.8548	1.19377	0.915493	0	0	0
135	Cad Cad-pending protein	IPI00830256	1	0.550746	1.15267	2.29054	0	0	0
136	Rpl10;LOC100048462;LOC100048223;LOC100043391;LOC100043346 60S ribosomal pr	IPI00474637	1	1.21003	1.38541	1.09163	0	0	0
137	Cadm2 Isoform 1 of Cell adhesion molecule 2 precursor	IPI00850457	1	1.04923	2.2487	1.07292	0.136151	0.0194543	0.0875925
138	Rab11fip5 RAB11 family interacting protein 5 (class I) isoform 1	IPI00480432	1	1.2393	1.39379	1.06856	0	0	0
139	Slc22a15 solute carrier family 22 (organic cation transporter), member 15	IPI00605145	1	1.88996	2.01347	1.93567	0	0	0
140	Rpl11 60S ribosomal protein L11	IPI00331461	1	0.835537	1.24162	0.737813	0	0	0
141	Klk13;Egfbp2 Epidermal growth factor-binding protein type B precursor	IPI00121818	1	0.693042	0.85019	1.36443	0	0	0
142	Cdc34;LOC100046898 Ubiquitin-conjugating enzyme E2 R1	IPI00229310	1	1.38553	1.34716	1.02136	0	0	0
143	Rps8;LOC100040298 40S ribosomal protein S8	IPI00466820	1	1.10764	1.00988	0.822613	0	0	0
144	Dlg1;LOC100047603 Isoform 1 of Disks large homolog 1	IPI00408668	1	1.39694	1.37345	0.868977	0	0	0
145	Rps3 21 kDa protein	IPI00856866	1	1.5107	3.02784	1.51749	0	0	0
146	Carm1 Isoform 2 of Histone-arginine methyltransferase CARM1	IPI00279931	1	1.2586	2.75714	1.55637	0	0	0
147	Insr Insulin receptor precursor	IPI00128358	1	1.1212	1.99285	1.74121	0	0	0
148	Tenc1 Isoform 2 of Tensin-like C1 domain-containing phosphatase	IPI00816969	1	0.331412	1.23115	0.470712	0	0	0
149	Tbcb Tubulin folding cofactor B	IPI00315948	1	1.4177	1.83663	1.32463	0	0	0

## Sheet: p<0.05
		Proteins that satisfied 30% cut off are further selected based on p-value of iTRAQ ratios. Those that satisfied 30% cut off and had iTRAQ ratios of p<0.05 (highlighted pink) are presented in Table 1
No.	Rank	Protein Name	Accession Number	Peptide Count	(115/114)	(116/114)	(117/114)	SD (115/114)	SD (116/114)	SD (117/114)	t stat (115/114)	p-value (115/114)	t stat (116/114)	p-value (116/114)	t stat (117/114)	p-value (117/114)
1	1	LOC675857 similar to valosin isoform 1	IPI00676914	24	0.756259	1.03982	0.951507	0.173479	0.280621	0.270522	-6.88315	5.85423e-12	0.695161	0.486955	-0.878185	0.379844
2	24	Epb4.1l2 Protein 4.1G	IPI00402933	3	0.740821	0.792552	1.12773	0.163631	0.217675	0.42501	-2.74344	0.00607995	-1.65067	0.0988054	0.520546	0.602683
3	37	Wbp2 WW domain binding protein 2	IPI00648905	2	0.60207	1.00061	0.844303	0.26186	0.259515	0.144025	-2.14907	0.0316285	0.00334102	0.997334	-1.52882	0.126308
4	85	C1qbp Complement component 1 Q subcomponent-binding protein, mitochondrial	IPI00775783	1	0.740488	0.89609	0.792234	0	0	0
5	132	4732435N03Rik Chondroitin beta-1,4-N-acetylgalactosaminyltransferase 1	IPI00331276	1	0.723936	0.945041	1.05115	0	0	0
6	47	Centb2 Isoform 1 of Centaurin-beta-2	IPI00867895	2	1.78711	1.01204	1.01492	0.375043	0.549911	0.0535823	2.96804	0.00299707	0.0309653	0.975297	0.393829	0.693707
7	51	LOC100047237 similar to solute carrier family 12, member 2	IPI00755909	2	1.4041	1.20161	0.868443	0.431861	0.511905	0.457887	1.32329	0.185738	0.556981	0.577541	-0.406321	0.684507
8	86	Ppfibp1 Isoform 1 of Liprin-beta-1	IPI00623401	2	1.39837	0.952316	0.911119	0.0787532	0.430721	0.157385	7.15371	8.44658e-13	-0.156564	0.875588	-0.798657	0.424489
9	93	Usp24 294 kDa protein	IPI00123410	1	1.35715	0.941449	0.851454	0	0	0
10	40	Mtap1b Microtubule-associated protein 1B	IPI00130920	3	1.33218	0.614069	0.774324	0.359528	0.150047	0.459756	1.60028	0.109536	-4.45495	8.39144e-06	-0.850197	0.395216
11	4	Eps8 Lung RCB-0558 LLC cDNA, RIKEN full-length enriched library, clone:G73	IPI00762437	10	1.80953	2.17454	1.2261	0.386042	0.7808	0.292673	6.63128	3.32787e-11	4.75694	1.96547e-06	2.44296	0.0145675
12	20	Sec23b Protein transport protein Sec23B	IPI00317604	4	1.93797	2.10413	1.09909	0.783734	0.922696	0.3497	2.39359	0.0166845	2.39327	0.0166989	0.56671	0.570911
13	52	Ifitm3 10 day old male pancreas cDNA, RIKEN full-length enriched library,	IPI00133243	1	1.60893	2.22717	0.958268	0.315929	0.839434	0.205466	1.92743	0.0539263	1.4619	0.143768	-0.203109	0.83905
14	58	Lrig1 Leucine-rich repeats and immunoglobulin-like domains protein 1 precu	IPI00136475	1	1.33674	2.47092	1.11642	0	0	0
15	59	LOC100044454;LOC100039214 similar to Glyceraldehyde-3-phosphate dehydrogen	IPI00135284	1	2.20037	1.58832	0.880636	0	0	0
16	60	LOC100047481 similar to SEC24 related gene family, member B	IPI00652925	2	2.0293	2.27949	0.962423	1.05751	1.15233	0.394784	1.3765	0.168668	1.57026	0.116354	-0.134609	0.892921
17	67	Inppl1 Phosphatidylinositol-3,4,5-trisphosphate 5-phosphatase 2	IPI00312067	2	1.40193	1.52716	0.843302	0.140505	0.539296	0.667817	4.04547	5.22185e-05	1.38238	0.166856	-0.331835	0.740014
18	74	Stam2 Isoform 2 of Signal transducing adapter molecule 2	IPI00471128	1	1.31427	1.47943	1.16644	0	0	0
19	79	LOC100039484 similar to Annexin A11	IPI00848382	1	1.53819	2.36009	1.03186	0	0	0
20	87	Bet1 BET1 homolog	IPI00132685	1	2.00285	2.89354	1.09628	0	0	0
21	97	Tfg 2 days neonate thymus thymic cells cDNA, RIKEN full-length enriched li	IPI00404630	1	1.64182	1.66095	0.915693	0	0	0
22	102	EG620213 similar to ribosomal protein L6	IPI00626312	1	1.52939	1.42643	0.969513	0	0	0
23	112	Sec23ip Sec23 interacting protein	IPI00648142	1	3.44718	2.46767	1.00673	0	0	0
24	119	ENSMUSG00000073431;Itpr3 Inositol 1,4,5-trisphosphate receptor type 3	IPI00137400	1	1.33829	3.09493	1.29304	0	0	0
25	120	LOC100046232;Nfil3 Nuclear factor interleukin-3-regulated protein	IPI00115577	1	1.31427	1.47943	1.16644	0	0	0
26	142	Cdc34;LOC100046898 Ubiquitin-conjugating enzyme E2 R1	IPI00229310	1	1.38553	1.34716	1.02136	0	0	0
27	144	Dlg1;LOC100047603 Isoform 1 of Disks large homolog 1	IPI00408668	1	1.39694	1.37345	0.868977	0	0	0
28	46	Rasa1 RAS p21 protein activator 1	IPI00130621	2	0.810001	0.742392	1.10262	0.0929233	0.119189	0.0516353	-2.89162	0.00383261	-3.0566	0.0022386	2.81059	0.0049451
29	5	Hspa5 78 kDa glucose-regulated protein precursor	IPI00319992	7	1.09507	1.99032	1.04078	0.19225	0.430498	0.188127	1.30842	0.190732	6.08631	1.1554e-09	0.573513	0.566298
30	25	Syncrip Isoform 2 of Heterogeneous nuclear ribonucleoprotein Q	IPI00406118	3	1.18778	1.75639	1.14309	0.130748	0.232321	0.233037	2.48762	0.0128602	5.6392	1.70838e-08	1.06354	0.287536
31	29	Eef1a1 Elongation factor 1-alpha 1	IPI00307837	2	1.2987	1.76853	1.01505	0.17808	0.115817	0.0130555	2.37212	0.0176863	9.38436	0	1.6302	0.103059
32	34	Plcb3 Osteoclast-like cell cDNA, RIKEN full-length enriched library, clone	IPI00331519	2	1.01483	1.38877	0.883384	0.0173019	0.0805884	0.206604	1.2121	0.225476	6.82242	8.95217e-12	-0.798245	0.424728
33	36	Plcg1 Phospholipase C, gamma 1	IPI00753388	3	0.909607	1.73061	1.08897	0.238939	0.896744	0.212629	-0.655255	0.512304	1.41116	0.158197	0.724705	0.468633
34	41	Bicd2 Isoform 1 of Protein bicaudal D homolog 2	IPI00274647	2	0.98511	1.32889	0.829507	0.306907	0.364432	0.520578	-0.0686104	0.9453	1.27628	0.201858	-0.463165	0.643246
35	42	Cnn3 Calponin-3	IPI00119111	2	0.925678	1.56678	1.0495	0.0265183	0.211864	0.162906	-3.96355	7.3843e-05	3.78329	0.000154769	0.429698	0.667415
36	50	Pscd2 Isoform 1 of Cytohesin-2	IPI00128134	2	1.2132	1.78966	1.23722	0.187556	0.642557	0.226374	1.60761	0.10792	1.73798	0.0822149	1.48195	0.138354
37	61	Eif3a;ENSMUSG00000074740 Eukaryotic translation initiation factor 3 subuni	IPI00129276	2	1.17358	1.59074	0.916909	0.105204	0.202319	0.303088	2.33332	0.0196313	4.12929	3.63893e-05	-0.387702	0.698237
38	75	Pard3 Par-3 (Partitioning defective 3) homolog	IPI00309259	2	0.798475	1.5228	1.2995	0.069058	0.0141405	0.25829	-4.12695	3.67612e-05	52.2856	0	1.63986	0.101034
39	88	Shc1 Isoform p66 of SHC-transforming protein 1	IPI00125298	1	0.871003	1.54816	1.21587	0	0	0
40	92	Pabpc1 Bone marrow macrophage cDNA, RIKEN full-length enriched library, cl	IPI00331552	1	1.10825	1.86557	1.02816	0.0704605	0.191351	0.233083	1.53631	0.124463	4.52349	6.08289e-06	0.12083	0.903825
41	96	Gm1821;Rps27a;Ubb;Ubc;LOC100048669;EG619900 ribosomal protein S27a	IPI00470152	1	1.19096	1.41382	0.878405	0.369854	0.0737666	0.0793139	0.516305	0.605642	5.60987	2.02482e-08	-1.53308	0.125255
42	99	Ewsr1 Ewing sarcoma homolog	IPI00515199	1	0.923693	1.63601	0.819261	0.645019	1.02957	0.437067	-0.118302	0.905829	0.617743	0.536745	-0.413526	0.679221
43	103	Ptrf NOD-derived CD11c +ve dendritic cells cDNA, RIKEN full-length enriche	IPI00651975	1	1.1371	1.48418	0.92902	0	0	0
44	106	LOC100046478;LOC100046290;LOC100044606;LOC100041000;Rpl21;mCG_121688;LOC67	IPI00315548	1	1.20227	1.97523	1.02661	0	0	0
45	126	Rps26;LOC100047845;LOC100042812 40S ribosomal protein S26	IPI00377441	1	1.15483	1.36295	1.22723	0	0	0
46	127	Stam Melanocyte cDNA, RIKEN full-length enriched library, clone:G270060L05	IPI00749697	1	0.803695	1.33999	0.851223	0	0	0
47	129	OTTMUSG00000010806;Frmd4a Isoform 1 of FERM domain-containing protein 4A	IPI00465706	1	1.2631	1.53221	0.789615	0	0	0
48	130	Hnrpk Isoform 2 of Heterogeneous nuclear ribonucleoprotein K	IPI00224575	1	1.05469	1.49274	1.1514	0	0	0
49	131	Itga6 Adult male diencephalon cDNA, RIKEN full-length enriched library, clone:9330162A08 product:integrin alpha 6, full insert sequence	IPI00331413	1	0.930323	1.34075	1.07209	0	0	0
50	136	Rpl10;LOC100048462;LOC100048223;LOC100043391;LOC100043346 60S ribosomal pr	IPI00474637	1	1.21003	1.38541	1.09163	0	0	0
51	137	Cadm2 Isoform 1 of Cell adhesion molecule 2 precursor	IPI00850457	1	1.04923	2.2487	1.07292	0.136151	0.0194543	0.0875925	0.361611	0.717643	64.1863	0	0.832547	0.405101
52	138	Rab11fip5 RAB11 family interacting protein 5 (class I) isoform 1	IPI00480432	1	1.2393	1.39379	1.06856	0	0	0
53	43	Lgals3 NOD-derived CD11c +ve dendritic cells cDNA, RIKEN full-length enric	IPI00224486	2	1.00903	0.592629	0.399614	0.225746	0.374138	0.23693	0.0565932	0.954869	-1.53983	0.123601	-3.58365	0.000338827
54	98	Lpp Isoform 4 of Lipoma-preferred partner homolog	IPI00656290	1	1.21265	0.568301	0.652166	0	0	0
55	105	Spnb2 Isoform 1 of Spectrin beta chain, brain 1	IPI00319830	1	1.0165	0.590603	0.496393	0	0	0
56	108	Spna2 Isoform 1 of Spectrin alpha chain, brain	IPI00753815	1	0.912536	0.655231	0.713832	0	0	0
57	117	Rin1 Ras and Rab interactor 1	IPI00122131	1	0.834987	0.711091	0.697301	0	0	0
58	77	Plscr1 Plscr1 protein (Fragment)	IPI00556838	1	1.03059	3.19588	0.655858	0	0	0
59	94	Nedd4l Isoform 3 of E3 ubiquitin-protein ligase NEDD4-like protein	IPI00404545	1	1.05868	1.82048	0.605128	0	0	0
60	95	Nedd4 E3 ubiquitin-protein ligase NEDD4	IPI00462445	1	1.05868	1.82048	0.605128	0	0	0
61	116	Axl AXL receptor tyrosine kinase	IPI00330870	1	0.81381	1.49974	0.474363	0	0	0
62	2	Ctnnd1 99 kDa protein	IPI00663949	14	0.918704	1.42034	2.37841	0.249174	0.385098	0.567782	-1.22077	0.222174	4.08408	4.42515e-05	9.08365	0
63	13	Hsp70 - 71 kDa protein	IPI00457741	7	1.25145	1.78287	1.37568	0.187045	0.900063	0.454507	3.55675	0.000375468	2.30126	0.0213771	2.1869	0.0287498
64	14	Tubb5 Tubulin beta-5 chain	IPI00117352	7	1.19617	1.91862	1.33616	0.337778	0.691491	0.312331	1.53657	0.124398	3.51477	0.000440143	2.84757	0.00440541
65	32	Baiap2 Isoform 1 of Brain-specific angiogenesis inhibitor 1-associated pro	IPI00222731	2	1.24413	1.63333	2.25256	0.251272	0.45167	0.963436	1.374	0.169442	1.98302	0.0473657	1.83861	0.0659721
66	38	Trpv4 91 kDa protein	IPI00776323	3	0.937885	2.51414	1.94116	0.0856995	0.303853	0.316422	-1.2554	0.209335	8.63103	0	5.15177	2.58039e-07
67	55	Hgs Mammary gland RCB-0526 Jyg-MC(A) cDNA, RIKEN full-length enriched libr	IPI00649267	2	1.12643	1.58158	1.31859	0.132822	0.0444095	0.101908	1.34619	0.178241	18.5203	0	4.42115	9.81761e-06
68	82	Itgb4 Integrin beta 4	IPI00480458	1	1.15656	2.15061	4.21572	0	0	0
69	91	Igf1r Insulin-like growth factor 1 receptor precursor	IPI00120225	1	1.10375	2.14129	1.46588	0	0	0
70	109	Rragc Isoform 3 of Ras-related GTP-binding protein C	IPI00649318	1	1.11321	1.46307	1.70031	0	0	0
71	111	Snag1 13 days embryo heart cDNA, RIKEN full-length enriched library, clone	IPI00874364	1	1.21802	1.62399	1.9323	0	0	0
72	114	Nckipsd SH3 adapter protein SPIN90	IPI00467223	1	0.814225	1.31598	1.57227	0	0	0
73	146	Carm1 Isoform 2 of Histone-arginine methyltransferase CARM1	IPI00279931	1	1.2586	2.75714	1.55637	0	0	0
74	147	Insr Insulin receptor precursor	IPI00128358	1	1.1212	1.99285	1.74121	0	0	0
75	22	Lrp1 Prolow-density lipoprotein receptor-related protein 1 precursor	IPI00119063	4	0.854439	0.800876	0.538173	0.0863598	0.211294	0.150499	-3.37103	0.000748878	-1.8848	0.0594565	-6.13727	8.39504e-10
76	28	Nckap1 Isoform 2 of Nck-associated protein 1	IPI00656204	3	0.803231	1.0237	0.750535	0.0342348	0.179933	0.0377129	-9.95518	2.3939e-23	0.22817	0.819514	-11.4572	2.16296e-30
77	30	Actn1 Alpha-actinin-1	IPI00380436	3	1.0359	0.776482	0.703904	0.200812	0.273588	0.396314	0.30964	0.756835	-1.41507	0.157049	-1.29406	0.195645
78	35	Fus Fusion, derived from t(12;16) malignant liposarcoma	IPI00830623	2	1.2046	1.28115	0.71283	0.0860893	0.388313	0.199709	3.36096	0.000776729	1.02393	0.305871	-2.03356	0.0419955
79	44	Rab7 Ras-related protein Rab-7a	IPI00408892	3	0.990673	0.81859	0.45225	0.335646	0.449365	0.264874	-0.0481317	0.961611	-0.699236	0.484404	-3.58182	0.00034121
80	49	Actn4 Alpha-actinin-4	IPI00118899	3	1.08449	0.839974	0.698514	0.134753	0.271032	0.394005	1.08594	0.277506	-1.02266	0.306469	-1.32533	0.185061
81	107	Slc12a4 Bone marrow macrophage cDNA, RIKEN full-length enriched library, c	IPI00115231	1	0.860031	0.954504	0.684203	0.252814	0.0513505	0.276854	-0.553643	0.579823	-0.885999	0.375618	-1.14066	0.25401
82	140	Rpl11 60S ribosomal protein L11	IPI00331461	1	0.835537	1.24162	0.737813	0	0	0
83	3	Mllt4 Isoform 1 of Afadin	IPI00853902	8	0.945846	0.942555	1.33536	0.159207	0.298632	0.171691	-0.96208	0.336009	-0.544074	0.58639	5.5247	3.30049e-08
84	7	Dbnl Isoform 1 of Drebrin-like protein	IPI00378015	7	1.13994	1.25985	1.34149	0.232355	0.142353	0.234546	1.5934	0.111071	4.8295	1.36877e-06	3.85215	0.000117084
85	12	Tjp2 Tight junction protein ZO-2	IPI00323349	6	0.994929	1.21453	5.07324	0.168836	0.299978	3.86049	-0.0735694	0.941353	1.75179	0.0798103	2.58449	0.00975244
86	56	Bcar1 Isoform Cas-A of Breast cancer anti-estrogen resistance protein 1	IPI00230632	2	1.00163	1.23811	1.67108	0.170353	0.130409	0.147493	0.0134957	0.989232	2.58218	0.00981796	6.43455	1.23843e-10
87	100	Jup Junction plakoglobin	IPI00229475	1	0.896213	1.01657	2.67873	0	0	0
88	104	Dsg2 desmoglein 2	IPI00877308	1	1.06852	1.18029	5.49216	0.0357806	0.0736529	1.82757	1.91501	0.0554911	2.44781	0.0143726	2.458	0.0139714
89	65	Tom1l2 Isoform 4 of TOM1-like protein 2	IPI00409418	1	0.371823	0.917597	0.603595	0	0	0
90	70	Actb Bone marrow macrophage cDNA, RIKEN full-length enriched library, clon	IPI00473320	1	0.638396	0.917359	0.768168	0	0	0
91	71	Actg1 Gamma actin-like protein	IPI00136929	1	0.638396	0.917359	0.768168	0	0	0
92	123	Ctnnd2 Isoform 2 of Catenin delta-2	IPI00228632	1	0.472373	1.01854	0.573234	0	0	0
93	125	Scrib Isoform 1 of Protein LAP4	IPI00454104	1	0.626252	0.807252	0.729708	0	0	0
94	148	Tenc1 Isoform 2 of Tensin-like C1 domain-containing phosphatase	IPI00816969	1	0.331412	1.23115	0.470712	0	0	0
95	54	Prkcd Isoform 2 of Protein kinase C delta type	IPI00227880	2	0.713933	0.969033	1.60974	0.00202476	0.0223473	0.305176	-199.806	0	-1.9597	0.0500311	2.8256	0.00471921
96	81	Ctnna1 Catenin alpha-1	IPI00112963	1	0.693042	0.85019	1.36443	0	0	0
97	135	Cad Cad-pending protein	IPI00830256	1	0.550746	1.15267	2.29054	0	0	0
98	141	Klk13;Egfbp2 Epidermal growth factor-binding protein type B precursor	IPI00121818	1	0.693042	0.85019	1.36443	0	0	0
99	26	Hspa9 heat shock protein 9	IPI00880839	2	1.30607	0.955371	0.68831	0.266655	0.0811272	0.109668	1.62324	0.104539	-0.77798	0.436581	-4.01937	5.83533e-05
100	113	Dok1 Docking protein 1	IPI00125534	1	1.48254	1.29138	0.743414	0	0	0
101	68	Ahnak AHNAK nucleoprotein isoform 1	IPI00553798	1	0.450791	0.593129	0.620831	0	0	0
102	76	C230081A13Rik Tyrosine-protein kinase-protein kinase SgK269	IPI00136917	1	0.249596	0.420609	0.361033	0	0	0
103	80	Epb4.1l3 Isoform 2 of Band 4.1-like protein 3	IPI00229294	2	0.435705	0.325616	0.27162	0.0837492	0.0681738	0.0437814	-9.52885	1.59038e-21	-13.9896	1.80483e-44	-23.5279	2.11356e-122
104	83	Pvrl3 Isoform 2 of Poliovirus receptor-related protein 3 precursor	IPI00227826	1	0.476443	0.555915	0.370353	0.184809	0.169513	0.178377	-2.83296	0.00461191	-2.61977	0.00879889	-3.52986	0.000415779
105	89	Hectd1 3 days neonate thymus cDNA, RIKEN full-length enriched library, clo	IPI00762434	1	0.752671	0.764169	0.552957	0	0	0
106	118	Sbf1 SET binding factor 1	IPI00875821	1	0.769453	0.769108	0.676657	0	0	0
107	122	9130404D14Rik Novel PH domain containing protein	IPI00753430	1	0.68097	0.473358	0.466342	0	0	0
108	128	Ddr2 Discoidin domain-containing receptor 2 precursor	IPI00124761	1	0.721587	0.617025	0.406745	0	0	0
109	9	Ctnnb1 Adult male pituitary gland cDNA, RIKEN full-length enriched library	IPI00753025	6	0.505523	0.568661	2.15723	0.113289	0.136909	0.550605	-10.6914	1.11672e-26	-7.71722	1.18891e-14	5.14821	2.62984e-07
110	33	Pxn Isoform Beta of Paxillin	IPI00165881	2	0.688239	1.53671	1.68419	0.247942	0.292885	0.496082	-1.77822	0.0753672	2.59153	0.00955515	1.95048	0.0511194
111	10	Ezr;LOC100044177 Ezrin	IPI00330862	8	2.13083	2.42984	3.04645	0.622572	0.695084	1.83717	5.1375	2.78417e-07	5.81829	5.94518e-09	3.15063	0.00162919
112	11	Plcg2 13 days embryo heart cDNA, RIKEN full-length enriched library, clone	IPI00229848	7	2.16187	1.77214	2.64564	1.35221	0.895065	2.11249	2.27332	0.0230067	2.28239	0.0224663	2.06105	0.0392978
113	19	Sec31a Isoform 2 of Protein transport protein Sec31A	IPI00853859	4	2.57065	2.52609	1.39733	2.30286	2.08106	0.553489	1.36409	0.172539	1.46664	0.142473	1.43573	0.151079
114	21	Tuba1b Tubulin alpha-1B chain	IPI00117348	3	1.36445	1.81919	1.402	0.0916725	0.318026	0.447114	6.88588	5.74341e-12	4.46154	8.13733e-06	1.5573	0.1194
115	27	Cdh1 Epithelial cadherin precursor	IPI00318626	2	1.40634	1.31256	2.70119	0.310753	0.0707388	1.14284	1.84924	0.0644227	6.24864	4.14034e-10	2.10515	0.0352783
116	39	Emd TIB-55 BB88 cDNA, RIKEN full-length enriched library, clone:I730066M18	IPI00652858	2	1.72562	2.94244	1.7847	0.615732	0.400136	0.411879	1.6666	0.0955937	6.86523	6.63869e-12	2.69433	0.00705303
117	62	Lasp1 LIM and SH3 protein 1	IPI00648086	2	1.47534	1.44705	1.86564	0.251935	0.0800605	0.307338	2.66831	0.00762348	7.8969	2.88658e-15	3.98322	6.79864e-05
118	72	Sec24a SEC24 related gene family, member A	IPI00831587	2	2.14391	2.55429	1.3158	0.942901	0.877526	0.0414118	1.7157	0.0862165	2.50489	0.0122491	10.7844	0
119	124	Rbm3 7 days embryo whole body cDNA, RIKEN full-length enriched library, cl	IPI00378187	1	2.42644	2.09993	1.50648	0	0	0
120	139	Slc22a15 solute carrier family 22 (organic cation transporter), member 15	IPI00605145	1	1.88996	2.01347	1.93567	0	0	0
121	145	Rps3 21 kDa protein	IPI00856866	1	1.5107	3.02784	1.51749	0	0	0
122	149	Tbcb Tubulin folding cofactor B	IPI00315948	1	1.4177	1.83663	1.32463	0	0	0
